# Supplementary material for: A Flow Cytometry Study of the Binding and Stimulation Potential of Inactivated Trypanosoma evansi toward Dromedary Camel Leukocytes
Source: Pathogens. 2023 Dec 25;13(1):21. doi: 10.3390/pathogens13010021 (PMC10820945; doi:10.3390/pathogens13010021)
Supplement: Supplementary file 1 [file pathogens-13-00021-s001.zip]

Archive with 1 entries (1 files):
- pathogens-2744055-supplementary.pdf
